# Supplementary material for: Rewired Pathways and Disrupted Pathway Crosstalk in Schizophrenia Transcriptomes by Multiple Differential Coexpression Methods
Source: Genes (Basel). 2021 Apr 29;12(5):665. doi: 10.3390/genes12050665 (PMC8146818; doi:10.3390/genes12050665)
Supplement: Supplementary file 1 [file genes-12-00665-s001.zip]

Archive with 3 entries (2 files):
- supplementary/
- supplementary/SuppFile - Figures.docx
- supplementary/SuppFile - Tables.xlsx
