# Supplementary material for: Rewired Pathways and Disrupted Pathway Crosstalk in Schizophrenia Transcriptomes by Multiple Differential Coexpression Methods
Source: Genes (Basel). 2021 Apr 29;12(5):665. doi: 10.3390/genes12050665 (PMC8146818; doi:10.3390/genes12050665)
Supplement: Supplementary file 1 [file genes-12-00665-s001.zip › supplementary/SuppFile - Tables.xlsx]

## Sheet: TableS1
Table S1. Sixty coexpression-perturbed pathways for SCZ. Pathways were included if they were endorsed by at least two datasets (p<0.05) and tagged with an aggregate p (Fisher's combined p) less than 0.01
Pathway	Fisher's combined Pvalue	# genes in RNAseq	# genes in Microarray	Pvalue_RNAseq1	Pvalue_RNAseq2	Pvalue_RNAseq3	Pvalue_GSE1	Pvalue_GSE2
MHC class II antigen presentation	6.99e-05	75	74	0.000999001	0.757243	0.000999001	0.023976	0.665335
Synthesis of epoxy (EET) and dihydroxyeicosatrienoic acids (DHET)	0.000399262	5	5	0.027972	0.001998	0.022977	0.182817	0.477522
Antigen processing-Cross presentation	0.000798328	64	63	0.018981	0.198801	0.0659341	0.010989	0.101898
putrescine degradation III	0.000903864	7	7	0.0719281	0.465534	0.001998	0.00799201	0.614386
Import of palmitoyl-CoA into the mitochondrial matrix	0.00112785	12	12	0.00499501	0.0569431	0.028971	0.0779221	0.687313
ER-Phagosome pathway	0.0013144	55	54	0.020979	0.34965	0.0979021	0.00899101	0.0839161
Fc-epsilon receptor I signaling in mast cells	0.001409	40	40	0.532468	0.586414	0.002997	0.000999001	0.636364
Regulation of pyruvate dehydrogenase (PDH) complex	0.00142763	15	15	0.30969	0.428571	0.021978	0.000999001	0.207792
Glutamate Neurotransmitter Release Cycle	0.00152115	20	20	0.00899101	0.023976	0.774226	0.00799201	0.494505
Signaling events mediated by focal adhesion kinase	0.00175578	49	49	0.633367	0.665335	0.000999001	0.001998	0.952048
ethanol degradation IV	0.00177365	5	5	0.000999001	0.440559	0.592408	0.155844	0.01998
L1CAM interactions	0.00193452	75	74	0.025974	0.745255	0.00799201	0.00599401	0.985015
Nef Mediated CD8 Down-regulation	0.00205757	5	5	0.0829171	0.300699	0.036963	0.00599401	0.17982
RNA Polymerase II Transcription Termination	0.00230894	39	36	0.370629	0.555445	0.003996	0.00799201	0.176823
Post-Elongation Processing of the Transcript	0.00250594	39	36	0.376623	0.549451	0.002997	0.010989	0.190809
Neurotransmitter Release Cycle	0.00278174	34	33	0.003996	0.191808	0.566434	0.003996	0.865135
AUF1 (hnRNP D0) destabilizes mRNA	0.00302155	45	43	0.11988	0.275724	0.10989	0.015984	0.028971
oxidative ethanol degradation III	0.0030317	5	5	0.000999001	0.02997	0.839161	0.207792	0.323676
Cleavage of Growing Transcript in the Termination Region	0.00308776	39	36	0.374625	0.578422	0.001998	0.020979	0.190809
CDK-mediated phosphorylation and removal of Cdc6	0.00326791	43	42	0.020979	0.308691	0.161838	0.015984	0.111888
Autodegradation of the E3 ubiquitin ligase COP1	0.0033471	44	43	0.038961	0.305694	0.0979021	0.014985	0.110889
Stabilization of p53	0.00335145	44	43	0.03996	0.30969	0.113886	0.011988	0.114885
APC/C:Cdh1 mediated degradation of Cdc20 and other APC/C:Cdh1 targeted proteins in late mitosis/early G1	0.00366284	58	56	0.028971	0.363636	0.0779221	0.00999001	0.267732
GPCR downstream signaling	0.00373028	258	253	0.036963	0.341658	0.021978	0.00999001	0.812188
Receptor-ligand binding initiates the second proteolytic cleavage of Notch receptor	0.00374151	13	13	0.045954	0.037962	0.144855	0.048951	0.182817
Assembly Of The HIV Virion	0.00378697	11	11	0.000999001	0.605395	0.736264	0.224775	0.022977
Cdc20:Phospho-APC/C mediated degradation of Cyclin A	0.00391393	58	56	0.025974	0.492507	0.113886	0.00799201	0.206793
APC/C:Cdc20 mediated degradation of Securin	0.00392761	56	54	0.024975	0.372627	0.133866	0.013986	0.138861
G1/S DNA Damage Checkpoints	0.00394819	47	46	0.038961	0.395604	0.161838	0.010989	0.0889111
Signaling by GPCR	0.00427852	320	315	0.0709291	0.328671	0.045954	0.002997	0.849151
Transport of Mature mRNAs Derived from Intronless Transcripts	0.0043417	33	32	0.547453	0.194805	0.035964	0.000999001	0.726274
p53-Independent G1/S DNA damage checkpoint	0.00434704	44	43	0.037962	0.370629	0.11988	0.017982	0.0919081
Angiopoietin receptor Tie2-mediated signaling	0.00435883	30	30	0.014985	0.752248	0.0629371	0.003996	0.987013
Regulation of activated PAK-2p34 by proteasome mediated degradation	0.00440515	43	42	0.041958	0.290709	0.138861	0.013986	0.11988
p53-Independent DNA Damage Response	0.00476372	44	43	0.042957	0.365634	0.123876	0.016983	0.0959041
Lysosphingolipid and LPA receptors	0.00491068	5	5	0.012987	0.475524	0.015984	0.372627	0.0899101
a6b1 and a6b4 Integrin signaling	0.00503726	32	32	0.03996	0.688312	0.047952	0.00599401	0.433566
GPCR ligand binding	0.00505591	163	160	0.110889	0.108891	0.017982	0.01998	0.794206
Ubiquitin Mediated Degradation of Phosphorylated Cdc25A	0.00525703	44	43	0.045954	0.367632	0.120879	0.018981	0.0939061
Cellular roles of Anthrax toxin	0.0055922	10	10	0.0569431	0.494505	0.234765	0.013986	0.042957
G alpha (i) signalling events	0.00561889	97	95	0.13986	0.034965	0.036963	0.030969	0.714286
FAS signaling pathway	0.00563438	18	18	0.025974	0.857143	0.021978	0.00999001	0.821179
Transport of Mature mRNA derived from an Intron-Containing Transcript	0.00569508	46	44	0.675325	0.16983	0.00899101	0.00499501	0.791209
Immune System	0.00577559	723	716	0.521479	0.9001	0.002997	0.002997	0.986014
Syndecan-3-mediated signaling events	0.00581759	14	14	0.00699301	0.490509	0.356643	0.687313	0.00499501
Synthesis of DNA	0.00599302	78	77	0.043956	0.301698	0.167832	0.028971	0.0679321
C-MYC pathway	0.0066629	20	20	0.0649351	0.916084	0.100899	0.024975	0.033966
p53-Dependent G1/S DNA damage checkpoint	0.00668399	46	45	0.040959	0.374625	0.198801	0.014985	0.111888
Clostridium neurotoxicity	0.00675417	8	8	0.016983	0.0719281	0.295704	0.024975	0.575425
Transport of Mature Transcript to Cytoplasm	0.00675674	50	47	0.643357	0.16983	0.00799201	0.00799201	0.744256
p53-Dependent G1 DNA Damage Response	0.00734321	46	45	0.0499501	0.35964	0.16983	0.016983	0.112887
Post-Elongation Processing of Intron-Containing pre-mRNA	0.00755465	31	28	0.245754	0.881119	0.002997	0.018981	0.494505
mRNA 3'-end processing	0.00803731	31	28	0.214785	0.881119	0.002997	0.023976	0.48951
CD40/CD40L signaling	0.0083092	25	25	0.841159	0.120879	0.003996	0.01998	0.86014
Transferrin endocytosis and recycling	0.00860873	21	20	0.042957	0.443556	0.315684	0.00899101	0.135864
Regulation of ornithine decarboxylase (ODC)	0.00873097	42	41	0.038961	0.591409	0.156843	0.020979	0.0989011
Transport of nucleotide sugars	0.00896987	6	5	0.00699301	0.252747	0.032967	0.587413	0.227772
Glutamate Binding, Activation of AMPA Receptors and Synaptic Plasticity	0.00930905	27	27	0.024975	0.254745	0.358641	0.003996	0.902098
EphrinB-EPHB pathway	0.00939365	5	5	0.022977	0.263736	0.236763	0.014985	0.387612
Transport to the Golgi and subsequent modification	0.00954549	31	31	0.208791	0.378621	0.011988	0.017982	0.500499

## Sheet: TableS2
Table S2. 92 pivotal genes. Pivotal genes appeared as a hub in at least two of the five examine datasets. The pathways nominating the hub roles were listed. One gene can be a hub in multiple pathways.
Gene	CTL.disc	SCZ.disc	CTL.valid1	SCZ.valid1	CTL.valid2	SCZ.valid2	CTL.gse1	SCZ.gse1	CTL.gse2	SCZ.gse2
ACSS1	ethanol degradation IV					Phase 1 - Functionalization of compounds
ACSS3		oxidative ethanol degradation III	oxidative ethanol degradation III
ACVR2A	Signaling by BMP							ALK1 signaling events; Signaling by BMP
ADAM10							Degradation of the extracellular matrix; EPH-ephrin mediated repulsion of cells; Receptor-ligand binding initiates the second proteolytic cleavage of Notch receptor		NOTCH2 Activation and Transmission of Signal to the Nucleus; Signaling by NOTCH2
ADCY1	PKA-mediated phosphorylation of CREB				G alpha (i) signalling events; G alpha (s) signalling events
ADCY5		LPA4-mediated signaling events				G alpha (s) signalling events
AGPAT1	ChREBP activates metabolic gene expression					ChREBP activates metabolic gene expression
AK5	purine deoxyribonucleosides salvage							De novo purine biosynthesis
AKT3			CD28 dependent PI3K/Akt signaling				Downregulation of ERBB2:ERBB3 signaling
ALDH2	oxidative ethanol degradation III	ethanol degradation IV				putrescine degradation III	putrescine degradation III	putrescine degradation III		ethanol degradation IV
AMACR	bile acid biosynthesis, neutral pathway	Beta-oxidation of pristanoyl-CoA						Bile acid and bile salt metabolism
APP		Inflammasomes; The NLRP3 inflammasome					Inflammasomes
ARHGEF9		NRAGE signals death through JNK			Regulation of CDC42 activity			G alpha (12/13) signalling events
BMP1								Degradation of the extracellular matrix		Crosslinking of collagen fibrils
CAMK2D					Cytokine Signaling in Immune system			CREB phosphorylation through the activation of CaMKII; Inflammation mediated by chemokine and cytokine signaling pathway; Unblocking of NMDA receptor, glutamate binding and activation
CCNB1							MASTL Facilitates Mitotic Progression		Condensation of Prometaphase Chromosomes
CDK7						Formation of incision complex in GG-NER		DNA Repair; Dual incision reaction in GG-NER; Formation of incision complex in GG-NER; Formation of the Early Elongation Complex; Formation of the HIV-1 Early Elongation Complex; HIV Transcription Initiation; RNA Pol II CTD phosphorylation and interaction with CE; RNA Polymerase I, RNA Polymerase III, and Mitochondrial Transcription; RNA Polymerase II HIV Promoter Escape; RNA Polymerase II Promot…
CHL1	L1CAM interactions					L1CAM interactions
CREB1					AKT phosphorylates targets in the nucleus; Constitutive PI3K/AKT Signaling in Cancer		Activated TLR4 signalling; Activation of NMDA receptor upon glutamate binding and postsynaptic events; CREB phosphorylation through the activation of CaMKII; CREB phosphorylation through the activation of Ras; Ca-dependent events; CaM pathway; Calmodulin induced events; DAG and IP3 signaling; EGFR interacts with phospholipase C-gamma; Enkephalin release; G-protein mediated events; MAPK targets/ N…
CYP1A2	Synthesis of epoxy (EET) and dihydroxyeicosatrienoic acids (DHET)				Synthesis of epoxy (EET) and dihydroxyeicosatrienoic acids (DHET)
DCTN1		MHC class II antigen presentation						N-cadherin signaling events
DGKI					GPCR downstream signaling; Signaling by GPCR		Effects of PIP2 hydrolysis
DLD		Pyruvate metabolism						Regulation of pyruvate dehydrogenase (PDH) complex
DPAGT1						Biosynthesis of the N-glycan precursor (dolichol lipid-linked oligosaccharide, LLO) and transfer to a nascent protein				dolichyl-diphosphooligosaccharide biosynthesis
EFNB1		EphrinB-EPHB pathway					EphrinB-EPHB pathway
EPHA4					EPH-Ephrin signaling; EPHA forward signaling			EPHA forward signaling
EPHX2			Synthesis of epoxy (EET) and dihydroxyeicosatrienoic acids (DHET)			Synthesis of epoxy (EET) and dihydroxyeicosatrienoic acids (DHET)
FANCD2				ATR signaling pathway	Fanconi anemia pathway
GNB1		Nicotine pharmacodynamics pathway	Rapid glucocorticoid signaling
GNG13						G alpha (i) signalling events	G alpha (i) signalling events; G-protein activation; Glucagon-type ligand receptors; Prostacyclin signalling through prostacyclin receptor; Regulation of insulin secretion; Thrombin signalling through proteinase activated receptors (PARs); Thromboxane signalling through TP receptor; beta-catenin independent WNT signaling
GNG3					ADP signalling through P2Y purinoceptor 12; Adrenaline,noradrenaline inhibits insulin secretion			G-protein activation; Glucagon-type ligand receptors; PNAT; Prostacyclin signalling through prostacyclin receptor; Thrombin signalling through proteinase activated receptors (PARs); Thromboxane signalling through TP receptor
GPI					Carbohydrate metabolism; Glycogen storage diseases; Myoclonic epilepsy of Lafora			Glycolysis; glycolysis
GRIA1		Glutamate Binding, Activation of AMPA Receptors and Synaptic Plasticity; Metabotropic glutamate receptor group III pathway; Trafficking of AMPA receptors; Trafficking of GluR2-containing AMPA receptors						Glutamate Binding, Activation of AMPA Receptors and Synaptic Plasticity; Trafficking of AMPA receptors; Trafficking of GluR2-containing AMPA receptors
GRIA2	Metabotropic glutamate receptor group III pathway						Ionotropic glutamate receptor pathway; Metabotropic glutamate receptor group III pathway; N-cadherin signaling events; Unblocking of NMDA receptor, glutamate binding and activation
GSK3B			Regulation of HSF1-mediated heat shock response				Class I PI3K signaling events mediated by Akt; Downstream signaling events of B Cell Receptor (BCR)
H2AFX				PRC2 methylates histones and DNA				Recruitment of repair and signaling proteins to double-strand breaks		Recruitment of repair and signaling proteins to double-strand breaks
HADHB	Beta oxidation of decanoyl-CoA to octanoyl-CoA-CoA; Beta oxidation of octanoyl-CoA to hexanoyl-CoA	Beta oxidation of decanoyl-CoA to octanoyl-CoA-CoA; Beta oxidation of octanoyl-CoA to hexanoyl-CoA; mitochondrial fatty acid beta-oxidation of saturated fatty acids				fatty acid &beta; -oxidation
JAK1	JAK/STAT signaling pathway				Angiogenesis; GPVI-mediated activation cascade; IL2-mediated signaling events; NCAM signaling for neurite out-growth; Signaling by ERBB4
JAK2							ERK activation; Factors involved in megakaryocyte development and platelet production; IL12-mediated signaling events; Interleukin-6 signaling			Regulation of IFNG signaling
KPNA1		Early Phase of HIV Life Cycle					Interactions of Vpr with host cellular proteins; Transport of Ribonucleoproteins into the Host Nucleus; Vpr-mediated nuclear import of PICs	Interactions of Vpr with host cellular proteins; Transport of Ribonucleoproteins into the Host Nucleus; Vpr-mediated nuclear import of PICs
LDHA	Pyruvate metabolism						Pyruvate metabolism; Pyruvate metabolism and Citric Acid (TCA) cycle
MAP2K1								Angiotensin_II-stimulated_signaling_through_G_proteins_and_beta-arrestin; Axon guidance; B cell activation; Ceramide signaling pathway; DAP12 interactions; DAP12 signaling; Developmental Biology; EPHB forward signaling; FCERI mediated MAPK activation; Fc epsilon receptor (FCERI) signaling; Fc-epsilon receptor I signaling in mast cells; IFN-gamma pathway; Interleukin-1 signaling; L1CAM interaction…	Cellular roles of Anthrax toxin	Cellular roles of Anthrax toxin
MAP2K4	FAS signaling pathway	FAS signaling pathway						Angiogenesis; Cellular roles of Anthrax toxin; JNK signaling in the CD4+ TCR pathway; MyD88 cascade initiated on plasma membrane; MyD88 dependent cascade initiated on endosome; MyD88-independent cascade; MyD88:Mal cascade initiated on plasma membrane; Oxidative stress response; Regulation of p38-alpha and p38-beta; Signaling by Interleukins; TRAF6 Mediated Induction of proinflammatory cytokines; …
MAPK1	Osteopontin-mediated events						Cellular roles of Anthrax toxin	ERK activation
MDH2						Carbohydrate metabolism; Glycogen storage diseases; Myoclonic epilepsy of Lafora		gluconeogenesis
MNAT1		Negative epigenetic regulation of rRNA expression					DNA Repair; Dual incision reaction in GG-NER; Formation of incision complex in GG-NER; Mitotic G1-G1/S phases; S Phase
NCOA2			Transcriptional activation of mitochondrial biogenesis		Phase 1 - Functionalization of compounds		Validated nuclear estrogen receptor alpha network
NOTCH1	A third proteolytic cleavage releases NICD; Regulation of beta-cell development	A third proteolytic cleavage releases NICD; Receptor-ligand binding initiates the second proteolytic cleavage of Notch receptor	Constitutive Signaling by NOTCH1 t(7; 9)(NOTCH1:M1580_K2555) Translocation Mutant		Pre-NOTCH Processing in the Endoplasmic Reticulum					A third proteolytic cleavage releases NICD; Activated NOTCH1 Transmits Signal to the Nucleus
P2RY13				Nucleotide-like (purinergic) receptors			Nucleotide-like (purinergic) receptors; P2Y receptors
PAK1		Angiopoietin receptor Tie2-mediated signaling						CXCR4-mediated signaling events; EPH-Ephrin signaling; EPHA2 forward signaling; EPHB-mediated forward signaling; Ephrin signaling; Fcgamma receptor (FCGR) dependent phagocytosis; S1P2 pathway; T cell activation; TCR signaling
PAK3					CD28 dependent Vav1 pathway		CD28 dependent Vav1 pathway
PDE1A						GPCR downstream signaling; Signaling by GPCR		Downstream signal transduction; Downstream signaling of activated FGFR; G alpha (s) signalling events; Signaling by PDGF; cGMP effects
PDHA1					Regulation of pyruvate dehydrogenase (PDH) complex			Pyruvate metabolism
PIK3CA						GPVI-mediated activation cascade; a6b1 and a6b4 Integrin signaling	Apoptosis signaling pathway; CD40/CD40L signaling; Cell-Cell communication; EPHA2 forward signaling; EPHB forward signaling; Fcgamma receptor (FCGR) dependent phagocytosis; G alpha (12/13) signalling events; G alpha (q) signalling events; IFN-gamma pathway; IL23-mediated signaling events; IL3-mediated signaling events; Interleukin-3, 5 and GM-CSF signaling; Nephrin/Neph1 signaling in the kidney p…	Interleukin-3, 5 and GM-CSF signaling; PDGFR-alpha signaling pathway
PIK3R1	Angiopoietin receptor Tie2-mediated signaling		IGF1 pathway	CD28 dependent PI3K/Akt signaling			GP1b-IX-V activation signalling	EPO signaling pathway; IL23-mediated signaling events
PIN1								Negative regulators of RIG-I/MDA5 signaling	C-MYC pathway	C-MYC pathway
POLRMT				Transcriptional activation of mitochondrial biogenesis		Organelle biogenesis and maintenance; Transcription
PRKAA2					Import of palmitoyl-CoA into the mitochondrial matrix	Import of palmitoyl-CoA into the mitochondrial matrix	Integration of energy metabolism
PRKDC					Immune System		BARD1 signaling events; Double-Strand Break Repair; IRF3-mediated induction of type I IFN; STING mediated induction of host immune responses	Class I PI3K signaling events mediated by Akt
PSMB4	APC/C:Cdc20 mediated degradation of Securin; APC/C:Cdc20 mediated degradation of mitotic proteins									AUF1 (hnRNP D0) destabilizes mRNA
PSMC6		APC/C:Cdc20 mediated degradation of Securin; APC/C:Cdc20 mediated degradation of mitotic proteins; APC/C:Cdh1 mediated degradation of Cdc20 and other APC/C:Cdh1 targeted proteins in late mitosis/early G1; Activation of APC/C and APC/C:Cdc20 mediated degradation of mitotic proteins; Antigen processing-Cross presentation; Autodegradation of the E3 ubiquitin ligase COP1; CDK-mediated phosphorylation…						Activation of APC/C and APC/C:Cdc20 mediated degradation of mitotic proteins; Antigen processing: Ubiquitination & Proteasome degradation; Apoptosis; B Cell Activation; Cell Cycle; Cell Cycle Checkpoints; Cell Cycle, Mitotic; Downstream signaling events of B Cell Receptor (BCR); HIV Infection; Hedgehog 'off' state; Host Interactions of HIV factors; M Phase; Mitotic Anaphase; Mitotic M-M/G1 phases…
PSMD2					Activation of NF-kappaB in B cells; Amino acid and derivative metabolism; Antigen processing: Ubiquitination & Proteasome degradation; B Cell Activation; Cell Cycle, Mitotic; Class I MHC mediated antigen processing & presentation; Downstream signaling events of B Cell Receptor (BCR); M Phase; Metabolism; Separation of Sister Chromatids; Signaling by WNT in cancer		SCF(Skp2)-mediated degradation of p27/p21
PTEN						Adaptive Immune System; Direct p53 effectors; Downstream signal transduction; Fc epsilon receptor (FCERI) signaling; Immune System; Innate Immune System; Metabolism; PI-3K cascade; PI3K events in ERBB2 signaling; PI3K events in ERBB4 signaling; PI3K/AKT Signaling in Cancer; PI3K/AKT activation; PIP3 activates AKT signaling; Role of LAT2/NTAL/LAB on calcium mobilization; Signaling Pathways; Signal…	Synthesis of IP3 and IP4 in the cytosol
RANBP2		Sumoylation by RanBP2 regulates transcriptional repression		Nuclear Pore Complex (NPC) Disassembly			Nuclear Pore Complex (NPC) Disassembly	Cytokine Signaling in Immune system; Export of Viral Ribonucleoproteins from Nucleus; Hexose uptake; Interactions of Rev with host cellular proteins; Interferon Signaling; NEP/NS2 Interacts with the Cellular Export Machinery; Nuclear Pore Complex (NPC) Disassembly; Nuclear import of Rev protein; Regulation of Glucokinase by Glucokinase Regulatory Protein; Rev-mediated nuclear export of HIV RNA; S…
RFC5			G2/M Checkpoints		Lagging Strand Synthesis
RICTOR						VEGFR2 mediated vascular permeability	CXCR4-mediated signaling events; Costimulation by the CD28 family; DAP12 interactions; DAP12 signaling; Downstream signal transduction; Downstream signaling of activated FGFR; ErbB1 downstream signaling; Innate Immune System; Signaling by EGFR; Signaling by EGFR in Cancer; Signaling by PDGF; Signaling by VEGF; VEGFA-VEGFR2 Pathway
ROCK2						EPH-Ephrin signaling; Signaling events mediated by focal adhesion kinase	PAR4-mediated thrombin signaling events
RPA1				Telomere Maintenance			DNA Replication; DNA Replication Pre-Initiation; G1/S Transition; M/G1 Transition; Synthesis of DNA		Homologous Recombination Repair; Homologous recombination repair of replication-independent double-strand breaks	Homologous Recombination Repair; Homologous recombination repair of replication-independent double-strand breaks; Removal of the Flap Intermediate from the C-strand
RPS6KA2					Senescence-Associated Secretory Phenotype (SASP)		Recycling pathway of L1
RPS6KB1				RXR and RAR heterodimerization with other nuclear receptor			Angiopoietin receptor Tie2-mediated signaling; IL4-mediated signaling events
S1PR5	Lysosphingolipid and LPA receptors					Lysosphingolipid and LPA receptors
SCN8A		Interaction between L1 and Ankyrins			L1CAM interactions
SDC3		Syndecan-3-mediated signaling events			Retinoid metabolism and transport
SLC15A2					SLC-mediated transmembrane transport; Transmembrane transport of small molecules		Amino acid and oligopeptide SLC transporters
SLC35D1	Transport of nucleotide sugars				Transport of nucleotide sugars
SLC39A10					Zinc transporters			Metal ion SLC transporters
SLC4A1					Erythrocytes take up carbon dioxide and release oxygen; Erythrocytes take up oxygen and release carbon dioxide; O2/CO2 exchange in erythrocytes				O2/CO2 exchange in erythrocytes
SNAP25	Clostridium neurotoxicity			Dopamine Neurotransmitter Release Cycle; Serotonin Neurotransmitter Release Cycle			Alpha adrenergic receptor signaling pathway; Beta1 adrenergic receptor signaling pathway; Cortocotropin releasing factor receptor signaling pathway; Glutamate Neurotransmitter Release Cycle; PNAT; Synaptic_vesicle_trafficking
SOS1				IGF1 pathway		DAP12 interactions; DAP12 signaling; Downstream signaling of activated FGFR; ErbB2/ErbB3 signaling events; IL2-mediated signaling events; NGF signalling via TRKA from the plasma membrane; Signaling by EGFR; Signaling by EGFR in Cancer; Signaling by ERBB2; Signaling by FGFR; Signaling by FGFR in disease; Signaling events mediated by Stem cell factor receptor (c-Kit)	Adaptive Immune System; Angiogenesis; Antigen activates B Cell Receptor (BCR) leading to generation of second messengers; Axon guidance; B Cell Activation; B cell activation; BCR signaling pathway; Cell death signalling via NRAGE, NRIF and NADE; Cytokine Signaling in Immune system; Developmental Biology; EGF receptor signaling pathway; EPO signaling pathway; ErbB2/ErbB3 signaling events; FCERI me…
STX1A		Muscarinic acetylcholine receptor 1 and 3 signaling pathway					Clostridium neurotoxicity; GABA synthesis, release, reuptake and degradation; Neurotransmitter Release Cycle; Uptake and actions of bacterial toxins
STXBP1	Dopamine Neurotransmitter Release Cycle; GABA synthesis, release, reuptake and degradation; Serotonin Neurotransmitter Release Cycle; Synaptic_vesicle_trafficking	Dopamine Neurotransmitter Release Cycle; GABA synthesis, release, reuptake and degradation; Glutamate Neurotransmitter Release Cycle; Neurotransmitter Release Cycle; Serotonin Neurotransmitter Release Cycle; Synaptic_vesicle_trafficking; Transmission across Chemical Synapses		Glutamate Neurotransmitter Release Cycle
SYT1	Glutamate Neurotransmitter Release Cycle							Clostridium neurotoxicity; GABA synthesis, release, reuptake and degradation; Synaptic_vesicle_trafficking; Uptake and actions of bacterial toxins
TBL1XR1						Transcriptional regulation of white adipocyte differentiation	Metabolism of lipids and lipoproteins; Wnt signaling pathway
TRRAP	formation of the beta-catenin:TCF transactivating complex				E2F transcription factor network		C-MYC pathway; Direct p53 effectors
UBA52	Assembly Of The HIV Virion; Constitutive Signaling by NOTCH1 HD Domain Mutants; Fanconi Anemia pathway; Membrane binding and targetting of GAG proteins; Synthesis And Processing Of GAG, GAGPOL Polyproteins				APC-Cdc20 mediated degradation of Nek2A
UBC							TRAF6 mediated induction of TAK1 complex	Downregulation of ERBB2:ERBB3 signaling; Downregulation of ERBB4 signaling; Downregulation of TGF-beta receptor signaling; IRAK2 mediated activation of TAK1 complex; RIG-I/MDA5 mediated induction of IFN-alpha/beta pathways; Receptor-ligand binding initiates the second proteolytic cleavage of Notch receptor; Regulation of innate immune responses to cytosolic DNA; TGF-beta receptor signaling activa…	Assembly Of The HIV Virion; Membrane binding and targetting of GAG proteins; Synthesis And Processing Of GAG, GAGPOL Polyproteins
UBE2D1						APC/C:Cdc20 mediated degradation of Cyclin B	Regulation of APC/C activators between G1/S and early anaphase; Ubiquitin proteasome pathway
UBE2D2							Oxygen-dependent proline hydroxylation of Hypoxia-inducible Factor Alpha	Cellular response to hypoxia; Oxygen-dependent proline hydroxylation of Hypoxia-inducible Factor Alpha; Regulation of Hypoxia-inducible Factor (HIF) by oxygen		Oxygen-dependent proline hydroxylation of Hypoxia-inducible Factor Alpha
VAV2						EPHA forward signaling		FCERI mediated Ca+2 mobilization
XPO1	Sumoylation by RanBP2 regulates transcriptional repression						Canonical NF-kappaB pathway; Cell Cycle; Cell Cycle, Mitotic; Disease; Downregulation of TGF-beta receptor signaling; FoxO family signaling; G2/M Transition; HIV Infection; Late Phase of HIV Life Cycle; M Phase; Mitotic Anaphase; Mitotic G2-G2/M phases; Mitotic Metaphase and Anaphase; RNF mutants show enhanced WNT signaling and proliferation; Regulation of nuclear beta catenin signaling and targe…
YWHAB					ATR signaling pathway; Signaling by Hippo			Activation of BAD and translocation to mitochondria; a6b1 and a6b4 Integrin signaling
YWHAG	a6b1 and a6b4 Integrin signaling	a6b1 and a6b4 Integrin signaling			a6b1 and a6b4 Integrin signaling
